# Supplementary material for: Targeting NLRP10 in Atopic Dermatitis: An Emerging Strategy to Modulate Epidermal Cell Death and Barrier Function
Source: Int J Mol Sci. 2025 Oct 2;26(19):9623. doi: 10.3390/ijms26199623 (PMC12525115; doi:10.3390/ijms26199623)
Supplement: Supplementary file 1 [file ijms-26-09623-s001.zip]

Archive with 1 entries (1 files):
- ijms-3868179-supplementary.pdf
